# Supplementary material for: The association of screen time and the risk of sleep outcomes: a systematic review and meta-analysis
Source: Front Psychiatry. 2025 Dec 17;16:1640263. doi: 10.3389/fpsyt.2025.1640263 (PMC12754674; doi:10.3389/fpsyt.2025.1640263)
Supplement: Supplementary file 1 [file DataSheet1.zip]

Archive with 6 entries (6 files):
- Supplementary Figures.docx
- Supplementary Material 1.docx
- Supplementary Material 2.docx
- Supplementary Table 1.docx
- Supplementary Table 2.docx
- Supplementary Table 3.docx
